# Supplementary material for: Design and structural validation of peptide–drug conjugate ligands of the kappa-opioid receptor
Source: Nat Commun. 2023 Dec 6;14:8064. doi: 10.1038/s41467-023-43718-w (PMC10698194; doi:10.1038/s41467-023-43718-w)
Supplement: Supplementary file 7 — Supplementary Data 4 [file 41467_2023_43718_MOESM7_ESM.txt]

Residue and parameter files for scripts previously mentioned.
<CYY.params>
NAME CYY
IO_STRING CYY X
TYPE POLYMER
BACKBONE_AA CYS
ATOM  N   Nbb  NH1  -0.47  -0.350
ATOM  CA  CAbb CT1   0.07   0.100
ATOM  C   CObb C     0.51   0.550
ATOM  O   OCbb O    -0.51  -0.550
ATOM  CB  CH2  CT2  -0.11   0.000
ATOM  SG  S    S    -0.23   0.000
ATOM  CD  CH2  CT2  -0.11   0.000
ATOM  CE  CNH2 CC    0.38   0.550
ATOM  OZ  ONH2 O    -0.38  -0.550
ATOM  V1  VIRT VIRT  0.00   0.000
ATOM  H   HNbb H     0.31   0.250
ATOM  HA  Hapo HB    0.09   0.000
ATOM 1HB  Hapo HA    0.09   0.000
ATOM 2HB  Hapo HA    0.09   0.000
ATOM 1HD  Hapo HA    0.09   0.000
ATOM 2HD  Hapo HA    0.09   0.000
LOWER_CONNECT N
UPPER_CONNECT C
BOND  N    CA
BOND  N    H
BOND  CA   C
BOND  CA   CB
BOND  CA   HA
BOND_TYPE  C    O  2
BOND  CB   SG
BOND  CB  1HB
BOND  CB  2HB
BOND  SG   CD
BOND  CD  1HD
BOND  CD  2HD
BOND  CD   CE
BOND_TYPE  CE   OZ 2
BOND  CE   V1
CHI 1  N    CA   CB   SG
CHI 2  CA   CB   SG   CD
CHI 3  CB   SG   CD   CE
CHI 4  SG   CD   CE   V1
CONNECT CE
PROPERTIES PROTEIN ALPHA_AA L_AA SC_ORBITALS METALBINDING
METAL_BINDING_ATOMS O SG OZ
NBR_ATOM CB
NBR_RADIUS 3.4473
FIRST_SIDECHAIN_ATOM CB
RAMA_PREPRO_FILENAME all.ramaProb prepro.ramaProb
ACT_COORD_ATOMS CE END
ICOOR_INTERNAL    N      0.000000    0.000000    0.000000   N     CA    C
ICOOR_INTERNAL    CA     0.000000  180.000000    1.458001   N     CA    C
ICOOR_INTERNAL    C      0.000000   68.800003    1.523258   CA    N     C
ICOOR_INTERNAL  UPPER  150.000000   63.800018    1.328685   C     CA    N
ICOOR_INTERNAL    O    180.000000   59.200008    1.231015   C     CA  UPPER
ICOOR_INTERNAL    CB  -121.600000   69.400000    1.528861   CA    N     C
ICOOR_INTERNAL    SG     0.000000   65.900000    1.808803   CB    CA    N
ICOOR_INTERNAL    CD    -0.000033   79.107086    1.790388   SG    CB    CA
ICOOR_INTERNAL    CE    -0.000061   67.570305    1.516880   CD    SG    CB
ICOOR_INTERNAL    OZ    -0.000051   59.049110    1.234164   CE    CD    SG
ICOOR_INTERNAL   CONN3 -180.000000  63.586773    1.328109   CE    OZ    CD
ICOOR_INTERNAL    V1   -180.000000  63.586773    1.328109   CE    OZ    CD
ICOOR_INTERNAL   1HD   120.782417   70.500000    1.089467   CD    SG    CE
ICOOR_INTERNAL   2HD   118.488159   70.500000    1.089808   CD    SG   1HD
ICOOR_INTERNAL   1HB   121.200000   70.500000    1.090249   CB    CA    SG
ICOOR_INTERNAL   2HB   117.600000   70.500000    1.089821   CB    CA   1HB
ICOOR_INTERNAL    HA  -119.000000   71.500000    1.090059   CA    N     CB
ICOOR_INTERNAL  LOWER -150.000000   58.299995    1.328685   N     CA    C
ICOOR_INTERNAL    H    180.000000   60.849998    1.010000   N     CA  LOWER

<CVV.params>
NAME CVV
IO_STRING CVV Z
TYPE LIGAND
AA UNK
ATOM  C16 CH2   X   0.11
ATOM  N2  Ntrp  X   -0.68
ATOM  C4  CH1   X   0.16
ATOM  C3  CH2   X   0.02
ATOM  C2  aroC  X   -0.30
ATOM  C1  aroC  X   -0.04
ATOM  C14 aroC  X   -0.26
ATOM  C13 aroC  X   0.59
ATOM  O2  OOC   X   -0.68
ATOM  C12 aroC  X   -0.18
ATOM  O1  Oaro  X   -0.32
ATOM  C9  CH1   X   0.13
ATOM  C8  CH1   X   0.11
ATOM  N1  Nlys  X   -0.83
ATOM  H2  Hpol  X   0.46
ATOM  C7  aroC  X   -0.21
ATOM  C6  aroC  X   -0.08
ATOM  C5  CH1   X   -0.04
ATOM  C10 CH1   X   -0.04
ATOM  C11 aroC  X   -0.09
ATOM  C15 CH2   X   -0.09
ATOM  H15 Hapo  X   0.09
ATOM  H16 Hapo  X   0.09
ATOM  H9  Hapo  X   0.06
ATOM  H10 Haro  X   0.15
ATOM  H11 Haro  X   0.15
ATOM  H12 Hapo  X   0.17
ATOM  H13 Hapo  X   0.09
ATOM  H14 Haro  X   0.15
ATOM  H1  Haro  X   0.12
ATOM  H6  Hapo  X   0.06
ATOM  H7  Hapo  X   0.06
ATOM  H8  Hapo  X   0.09
ATOM  C17 CH2   X   0.14
ATOM  C18 CH1   X   -0.20
ATOM  C19 CH2   X   -0.10
ATOM  C20 CH2   X   -0.10
ATOM  H24 Hapo  X   0.09
ATOM  H25 Hapo  X   0.09
ATOM  H22 Hapo  X   0.09
ATOM  H23 Hapo  X   0.09
ATOM  H21 Hapo  X   0.10
ATOM  H19 Hapo  X   0.11
ATOM  H20 Hapo  X   0.11
ATOM  H5  Hpol  X   0.42
ATOM  H17 Hapo  X   0.12
ATOM  H18 Hapo  X   0.12
 
#LOWER_CONNECT N1
 
BOND_TYPE  C1   C2  4   
BOND_TYPE  C1   C14 4   
BOND_TYPE  N1   C8  1   
BOND_TYPE  C2   C3  1   
BOND_TYPE  C2   C11 4   
BOND_TYPE  N2   C4  1   
BOND_TYPE  N2   C16 1   
BOND_TYPE  N2   C17 1   
BOND_TYPE  C3   C4  1   
BOND_TYPE  O1   C9  1   
BOND_TYPE  O1   C12 1   
BOND_TYPE  C4   C5  1   
BOND_TYPE  O2   C13 1   
BOND_TYPE  C5   C6  1   
BOND_TYPE  C5   C10 1   
BOND_TYPE  C6   C7  2   
BOND_TYPE  C7   C8  1   
BOND_TYPE  C8   C9  1   
BOND_TYPE  C9   C10 1   
BOND_TYPE  C10  C11 1   
BOND_TYPE  C10  C15 1   
BOND_TYPE  C11  C12 4   
BOND_TYPE  C12  C13 4   
BOND_TYPE  C13  C14 4   
BOND_TYPE  C15  C16 1   
BOND_TYPE  C17  C18 1   
BOND_TYPE  C18  C19 1   
BOND_TYPE  C18  C20 1   
BOND_TYPE  C19  C20 1   
BOND_TYPE  C1   H1  1   
BOND_TYPE  N1   H2  1   
#BOND_TYPE  N1   H3  1   
#BOND_TYPE  N1   H4  1   
BOND_TYPE  N2   H5  1   
BOND_TYPE  C3   H6  1   
BOND_TYPE  C3   H7  1   
BOND_TYPE  C4   H8  1   
BOND_TYPE  C5   H9  1   
BOND_TYPE  C6   H10 1   
BOND_TYPE  C7   H11 1   
BOND_TYPE  C8   H12 1   
BOND_TYPE  C9   H13 1   
BOND_TYPE  C14  H14 1   
BOND_TYPE  C15  H15 1   
BOND_TYPE  C15  H16 1   
BOND_TYPE  C16  H17 1   
BOND_TYPE  C16  H18 1   
BOND_TYPE  C17  H19 1   
BOND_TYPE  C17  H20 1   
BOND_TYPE  C18  H21 1   
BOND_TYPE  C19  H22 1   
BOND_TYPE  C19  H23 1   
BOND_TYPE  C20  H24 1   
BOND_TYPE  C20  H25 1   
CHI 1  C16  N2   C17  C18
CHI 2  N2   C17  C18  C19
CONNECT N1 
NBR_ATOM  C16
NBR_RADIUS 6.923767
ICOOR_INTERNAL    C16    0.000000    0.000000    0.000000   C16   N2    C4 
ICOOR_INTERNAL    N2     0.000000  179.999999    1.482968   C16   N2    C4 
ICOOR_INTERNAL    C4     0.000000   68.537457    1.491669   N2    C16   C4 
ICOOR_INTERNAL    C3    59.783030   69.763457    1.587217   C4    N2    C16
ICOOR_INTERNAL    C2  -102.651396   66.642886    1.496564   C3    C4    N2 
ICOOR_INTERNAL    C1  -167.275542   59.118965    1.395286   C2    C3    C4 
ICOOR_INTERNAL    C14  176.334898   62.813216    1.399065   C1    C2    C3 
ICOOR_INTERNAL    C13   -0.490590   60.399677    1.402276   C14   C1    C2 
ICOOR_INTERNAL    O2   179.952252   58.230345    1.360083   C13   C14   C1 
ICOOR_INTERNAL    C12 -178.716128   57.988225    1.343119   C13   C14   O2 
ICOOR_INTERNAL    O1  -177.261887   49.329338    1.373522   C12   C13   C14
ICOOR_INTERNAL    C9   162.474405   73.130636    1.471252   O1    C12   C13
ICOOR_INTERNAL    C8  -100.441710   66.139403    1.582007   C9    O1    C12
ICOOR_INTERNAL    N1  -145.319425   71.876658    1.492048   C8    C9    O1 
ICOOR_INTERNAL    H2   179.968389   70.516543    1.020149   N1    C8    C9 
ICOOR_INTERNAL    C7  -122.463336   67.790641    1.539745   C8    C9    N1 
ICOOR_INTERNAL    C6    35.329941   57.705568    1.343911   C7    C8    C9 
ICOOR_INTERNAL    C5     2.118479   62.733673    1.520596   C6    C7    C8 
ICOOR_INTERNAL    C10  -45.637404   69.283426    1.534711   C5    C6    C7 
ICOOR_INTERNAL    C11  -62.411747   71.505576    1.498712   C10   C5    C6 
ICOOR_INTERNAL    C15 -124.384745   71.619686    1.531929   C10   C5    C11
ICOOR_INTERNAL    H15  -64.649033   70.831692    1.070483   C15   C10   C5 
ICOOR_INTERNAL    H16 -120.359283   71.272317    1.070089   C15   C10   H15
ICOOR_INTERNAL    H9   120.968235   73.817521    1.069981   C5    C6    C10
ICOOR_INTERNAL    H10  179.978269   58.609708    1.032480   C6    C7    C5 
ICOOR_INTERNAL    H11  179.982102   61.154937    1.031997   C7    C8    C6 
ICOOR_INTERNAL    H12 -117.400522   71.034633    1.070023   C8    C9    C7 
ICOOR_INTERNAL    H13 -114.192291   67.746464    1.069796   C9    O1    C8 
ICOOR_INTERNAL    H14 -179.988019   59.787620    1.031754   C14   C1    C13
ICOOR_INTERNAL    H1   179.985263   58.571235    1.031551   C1    C2    C14
ICOOR_INTERNAL    H6   120.575528   71.506218    1.070420   C3    C4    C2 
ICOOR_INTERNAL    H7   121.322865   72.804994    1.070234   C3    C4    H6 
ICOOR_INTERNAL    H8   115.401320   65.433546    1.070077   C4    N2    C3 
ICOOR_INTERNAL    C17  123.221779   70.122775    1.503374   N2    C16   C4 
ICOOR_INTERNAL    C18  166.199769   66.600388    1.529557   C17   N2    C16
ICOOR_INTERNAL    C19  103.709371   64.113330    1.527838   C18   C17   N2 
ICOOR_INTERNAL    C20  103.346021  120.524899    1.513040   C19   C18   C17
ICOOR_INTERNAL    H24  109.678511   60.146306    1.070128   C20   C19   C18
ICOOR_INTERNAL    H25  124.899302   45.318548    1.070279   C20   C19   H24
ICOOR_INTERNAL    H22 -109.358375   59.913928    1.070100   C19   C18   C20
ICOOR_INTERNAL    H23 -125.493812   44.785121    1.069546   C19   C18   H22
ICOOR_INTERNAL    H21 -146.403425   83.848943    1.069496   C18   C17   C19
ICOOR_INTERNAL    H19 -120.611546   71.533332    1.069651   C17   N2    C18
ICOOR_INTERNAL    H20 -121.338935   72.850641    1.070285   C17   N2    H19
ICOOR_INTERNAL    H5   118.931563   71.707745    1.019619   N2    C16   C17
ICOOR_INTERNAL    H17  -62.468653   70.894812    1.070172   C16   N2    C4 
ICOOR_INTERNAL    H18 -120.479647   71.407961    1.070133   C16   N2    H17
ICOOR_INTERNAL  CONN1  180.000000   75.000000    1.793000   N1    C8    C9 

<l_res.txt>
NOTAA G
 
start

<d_res.txt>
EMPTY NC DAL NC DAS NC DCS NC DPH NC DGU NC DHI NC DIL NC DLY NC DLE NC DME NC DAN NC DGN NC DAR NC DSE NC DTH NC DVA NC DTR NC DTY NC DPR
 
start
