# Supplementary material for: Design and structural validation of peptide–drug conjugate ligands of the kappa-opioid receptor
Source: Nat Commun. 2023 Dec 6;14:8064. doi: 10.1038/s41467-023-43718-w (PMC10698194; doi:10.1038/s41467-023-43718-w)
Supplement: Supplementary file 9 — Source Data [file 41467_2023_43718_MOESM9_ESM.xlsx]

## Sheet: Figure 3a
	Log [ligand] (M)	β-NalA			U50,488			DNCP-β-NalA (1)			DNCP-β-NalA (2)			DNCP-β-NalA (3)			DNCP-β-NalA (4)
	-5	4.73684	-0.794519	2.61834	1.4207	0.0435193	-0.75846	6.30746	4.0595	4.45302	0.253115	1.3817	8.41685	4.71094	4.26793	3.13359	7.00034	5.59004	5.4127
	-5.5	7.62363	1.59281	6.47688	1.53528	0.663151	-0.0436593	9.15306	7.3537	9.62352	5.25442	5.70633	15.2738	9.04913	8.47681	7.93126	12.4013	7.97592	9.01947
	-6	15.6906	8.93384	15.8979	1.57259	1.83955	1.14629	18.0994	10.041	13.6008	8.81243	8.46669	22.3516	13.9379	12.8705	12.6183	12.817	12.3329	11.7119
	-6.5	35.1232	21.428	37.6169	7.53761	4.44829	6.08266	14.7219	13.8344	16.2523	20.0364	16.1798	28.5928	21.3908	20.9203	21.0807	19.572	16.0481	16.106
	-7	55.6281	51.2816	59.6036	18.4819	15.3906	17.1705	20.0846	17.7085	21.7423	30.6965	29.2448	46.3656	41.59	36.2221	28.4597	34.7156	27.5243	29.2083
	-7.5	78.1171	80.8645	81.4583	35.1606	35.9759	35.2026	31.3034	29.3244	30.2689	73.9679	58.4159	82.1752	75.8729	62.6776	54.9604	62.865	48.8054	54.3277
	-8	95.8025	95.1499	93.7293	65.7239	59.3451	62.6538	43.7351	52.369	43.062	84.0925	77.2121	90.6295	98.7879	86.9193	89.7517	85.7392	63.6235	68.5184
	-8.5	97.8462	101.481	96.8345	86.8746	87.0016	86.6983	72.938	88.06	74.473	94.004	85.6847	98.8664	102.113	95.9134	97.9933	110.569	79.1117	88.8606
	-9	98.6307	97.8789	97.5636	93.7822	101.897	97.7107	96.8852	99.297	93.7768	85.0018	88.1692	96.9444	101.53	101.749	103.107	116.546	94.2824	100.104
	-9.5	100	100	100	100	100	100	89.0922	107.103	97.9491	100	100	100	100	100	100	100	100	100
	-10							97.7906	103.763	100.015
	-10.5							100	100	100

## Sheet: Figure 3b
	Log [ligand] (M)		β-NalA				U50,488				DNCP-β-NalA (1)				DNCP-β-NalA (2)				DNCP-β-NalA (3)				DNCP-β-NalA (4)				dyn A 1-13
	-5	57.7283	77.1425	52.7881	75.9569																					100	100	100
	-5.5	56.0498	61.0965	52.6933	78.4791					97.2941	90.0003	89.6519	92.3226	91.6415	83.7485	87.1833	86.5162	101.875	101.335	101.611	97.6292	114.512	96.9071	101.879	103.067	105.999	88.9977	100.335
	-6	60.6991	67.0179	46.6029	52.6122					98.4053	90.3107	92.6591	87.7232	101.732	89.1206	94.8654	91.8173	100.923	102.587	97.5124	98.9549	117.619	93.4271	102.077	100.713	96.4993	94.7585	60.014
	-6.5	31.9697	55.9188	46.2042	53.4865					87.6869	103.73	96.249	94.669	91.3044	75.244	89.8461	87.0324	95.7215	93.7899	96.4972	92.0082	99.1042	109.425	106.429	101.219	90.0972	91.4385	71.7536
	-7	31.2232	36.6496	26.6107	50.6623	100	100	100	100	89.5958	74.3097	81.0593	77.8604	85.7109	80.1964	82.4513	79.3872	90.421	79.0663	84.0483	81.0013	99.4872	98.2445	95.0281	96.7106	71.8981	114.519	82.1959
	-7.5	19.8995	36.9852	-10.6854	15.1935	75.2087	95.8187	77.8877	90.945	95.312	85.3583	89.7888	82.7285	71.7457	72.2035	71.5138	69.8112	69.5552	64.4178	66.2265	65.9749	102.588	90.7927	92.9305	92.1717	66.2511	51.3672	84.878
	-8	20.0918	25.3047	0.869073	20.4405	58.5579	75.244	69.3292	72.9977	88.0514	69.8643	77.9027	74.16	49.8641	45.2753	46.4989	46.7208	35.4064	47.0733	40.6836	43.5131	91.8401	88.1529	89.6502	88.0894	60.2972	116.812	67.0476
	-8.5	14.9752	26.3424	-3.34454	-12.9241	65.4929	56.4302	59.948	55.8206	56.9385	59.3887	57.5426	58.2228	24.4727	29.763	26.0766	28.4584	19.1607	20.4153	18.4667	20.8941	71.0158	79.7069	86.4147	74.1293	43.4734	63.2791	28.443
	-9	-17.4801	25.4954	-1.73583	10.5939	36.4072	33.9049	33.9537	34.1171	34.3659	23.4513	27.2776	23.0362	15.304	19.1425	15.9575	17.0711	4.37472	7.86617	4.65155	6.60165	48.0787	49.0763	53.1782	48.6563	6.94032	31.4055	-6.8264
	-9.5	-8.51133	7.06116	10.7871	0.0743023	27.1221	19.9607	21.9621	23.1384	18.6991	12.0808	13.6932	16.202	9.4696	8.16598	7.21139	8.97482	13.1921	5.88293	7.7144	9.09977	24.9766	25.2721	25.4159	25.7434	0	0	0
	-10					14.6104	5.75542	8.3112	7.68372	7.28709	3.90349	3.85471	4.67247	15.1946	10.5166	11.189	12.7923	9.33457	18.7008	12.9088	13.4328	5.9324	16.4868	11.4977	12.6776
	-10.5					7.08411	5.41312	4.58432	5.52823	13.7667	9.35987	9.88579	10.9197	10.6769	9.15039	8.31701	11.3307	9.13688	12.5287	9.44088	11.183	15.1761	4.66248	2.72834	9.15399
	-11					-7.50596	0.199614	-5.12716	-2.50204
	-11.5					0	0	0	0

## Sheet: Figure 3c
	Log [ligand] (M)		β-NalA			U69,593			DNCP-β-NalA (1)			dyn A 1-13
	-12		2						0.4	0	0	0	6.5	0
	-11	8.8	6	1	0	0	7	0	14	6.5	18		1.3	0
	-10	8.5	3.1	0.3	0.6	0	23	16	14.9	15.3	21	0	16.1
	-9	20.6	20.7	0	5.8	6	4	36.1	30.9	32.2	28.3	7.5	62.1	32.3
	-8.5		4		44.3	37	22		28.4	41.4	39.4	70	62.3	80.9
	-8	17.5	5.8	1.8	60.9	40	47	59.1	53	54.8	76.6	83.1	68.9	90
	-7.5			4.1	84.2	61	92	70				90.9	89.9	76.4
	-7	15.4	11.8	3.2	95.1	76	95	66.1	79	73.1	80.1	93.2	94.7	81.2
	-6.5	25.5		13.8	98.3	94	77	82.6
	-6	26.7	25.9	13	100.2	99	92	87.1	74.4	74.2	101.4	91.8	108.8	102.3
	-5	26.3	15.7	17.2	102	100	115	107	101.8	76.3	109.8	108.4	116.5	125.5

## Sheet: Figure 3d
	Log [ligand] (M)			dyn A 1-13					DNCP-β-NalA (1)			β-NalA				U69,593
	-5	100	100	100	100	100	100	55.8243	46.8966	40.6485	66.1455	75.0642	33.7213	53.9146	118.682	92.363	137.782
	-6	87.0892	87.9108	101.738	78.7412	89.08	111.698	32.8418	35.6817	34.7536	35.3157	47.1252	26.1295	56.8071	78.7639	63.7136	91.4361
	-7	90.2733	90.8156	83.9712	64.7052	69.4622	77.3687	32.3263	38.1662	25.4534	50.238	55.6969	39.8004	43.7179	14.7416	15.1186	38.3933
	-8	44.8429	18.2571	32.4526	15.0712	16.5669	38.3114	17.0994	10.3083	13.3001	21.7289	23.8448	3.34001	20.2841	-16.697	-0.925207	36.8274
	-9	3.97635	12.5221	5.30715	30.2538	-9.31946	3.1664	4.19999	7.55424	6.55214	8.3438	18.9925	16.6241		14.2249	-5.26797	-0.55235
	-10	17.7097	23.7734	19.3423	-8.30458	-13.4281	16.664	27.9671	3.24047	3.71078	21.8942	9.14873	-15.1009	26.0906	10.6943	18.2734	11.2467
	-11	3.20685	27.8466	27.995	-4.73754	-22.9314	50.1775	-4.8027	-2.20142	0.198126	0	0	0	0	-10.4758	-31.4388	13.3822
	-12	0	0	0	0.000910539	-0.000913784	-0.00123292	0	0	0					0	0	0

## Sheet: Figure 3e
	Log [DNCP-β-NalA (1)] (M)	Gαi1								Gαi2								Gαi3								GαoA								GαoB								Gαz
	-5	71.7481	72.8076	62.2127	86.581	81.191	81.191	93.3376	108.723	36.1174	46.6318	71.1655	78.1752	65.7167	87.4192	84.7064	69.3338	81.9703	94.1949	76.3536	87.9174	81.4359	76.5149	85.7418	78.6678																	117.967	84.5134	95.2184	91.204	130.426	85.947	94.8428	101.515
	-6	78.1051	81.2835	65.3912	82.343	79.5715	90.0985	85.2399	87.6692	41.9587	60.6511	75.8386	81.68	67.5252	87.4192	78.3765	79.2807	81.9703	59.8339	76.3536	81.3095	56.2155	70.056	64.5198	70.9787	30.4323	40.3948	66.9616	81.9055	52.1183	76.9006	41.9138	85.6473	57.2236	52.5138	124.731	115.312	49.7909	69.4201	79.812	55.5642	104.585	83.1752	119.305	71.132	101.515	73.7152	113.746	72.6032
	-7	86.581	103.533	56.9153	61.1532	70.6641	74.7129	94.9571	90.0985	59.4828	66.4924	25.6029	52.4732	78.3765	47.6313	63.0039	93.749	76.3536	97.4988	80.3183	84.6135	73.4392	83.2813	74.977	74.3619	23.7905	37.074	35.4135	42.0552	65.2383	66.6961	34.6249	46.2872	74.493	68.2132	85.4826	71.3531	65.9561	68.2654	65.9561	75.1933	84.5134	109.938	124.657	93.8803	121.53	88.1709	103.739	110.411
	-8	79.1646	61.1532	57.9748	68.5697	90.9083	79.5715	82.8106	70.6641	41.9587	30.276	66.4924	69.9972	79.2807	55.7698	41.3015	70.2381	62.4771	75.3624	53.2261	60.1643	85.1267	81.1283	71.2862	66.0576	0.544563	-22.7014	7.18627	60.3199	22.9627	18.5893	65.2383	49.2027	68.2132	105.892	72.9231	102.752	42.8629	53.2549	37.0897	61.3375	116.629	103.247	109.938	95.2184	120.418	85.947	115.97	91.5069
	-9	24.0711	20.8926	7.11928	25.1306	64.1859	52.0394	52.0394	51.2296	15.0885	22.0981	29.1077	44.2953	66.621	34.9716	64.8124	68.4295	44.9662	48.2702	65.781	47.6094	36.2238	53.755	30.3801	30.0725	7.18627	-12.7389	-1.11586	-12.7389	17.1315	-1.81963	27.336	-0.361848	43.0941	11.6951	5.41536	50.9438	4.75928	33.6257	35.935	4.75928	99.2328	87.1896	83.1752	73.8083	104.851	95.9548	110.411	88.1709
	-10	-4.5351	-16.1895	7.11928	-16.1895	43.1319	4.26309	4.26309	-1.40529	1.06918	15.0885	-9.44527	-9.44527	66.621	65.7167	30.4502	-25.6144	21.5083	23.4906	26.1338	-3.93202	30.3801	21.7682	-0.684013	16.8472	55.3387	13.828	0.544563	2.20499	9.84263	8.38484	28.7938	4.0115	44.664	17.9749	-14.9939	11.6951	-4.47797	41.7083	22.0791	-14.8699	35.0024	13.5923	57.7507	25.6355	59.2594	50.3636	51.4756	38.1318
	-11	10.2978	-1.35663	-4.5351	21.9521	24.5073	7.50216	-0.595521	1.83378	-2.43563	-3.60391	11.5836	17.425	19.599	11.4606	13.2691	4.22643	5.97979	8.62294	1.02388	1.35428	4.23703	8.85051	-8.06558	7.31268	-19.3806	-7.75757	-29.3431	-12.7389	-6.19298	11.3004	-26.6019	-13.4819	-5.57426	-5.57426	-10.2841	-4.00432	9.37791	10.5326	-16.0245	-10.2513	28.3118	10.916	-1.12716	5.56351	29.236	-10.7953	18.1162	37.0198
	-12	15.5952	9.23826	-20.4274	13.4762	-2.21506	13.9803	-11.9323	-24.8886	6.91055	-11.7818	9.24709	-9.44527	3.32216	-2.10345	-22.9016	2.41789	-2.61045	3.33664	-15.1654	-5.91438	1.16138	-8.98827	-26.2119	3.6219	-22.7014	-1.11586	-4.43672	40.3948	-1.81963	-1.81963	1.09593	-9.10854	30.5345	-2.43437	6.98531	-30.6934	-22.9525	-2.16866	-14.8699	13.9965	13.5923	-3.80342	-13.1704	-11.8322	2.54846	-14.1312	6.99638	-13.0193
[truncated: 8 more columns]

## Sheet: Figure 3f
	Log [DNCP-β-NalA (1)]	MOR			DOR
	-5	8.79482	8.28748	4.39143	9.87819	8.60055	8.89647
	-5.5	12.4076	10.6272	10.7433	20.4007	18.1124	17.4968
	-6	13.6765	13.4346	7.6364	37.0306	38.3875	39.1072
	-6.5	17.0759	30.8737	19.5761	52.8063	57.9389	64.2673
	-7	28.1234	24.2712	24.5322	81.4249	79.2021	88.5806
	-7.5	39.3532	39.0646	36.0443	93.7532	92.5389	90.4446
	-8	67.0071	58.712	46.7528	94.9542	88.8305	94.5894
	-8.5	86.0104	87.5126	72.7581	98.1427	94.9223	97.1518
	-9	92.3393	90.8293	86.2875	95.0401	88.8535	96.3237
	-9.5	100	100	100	100	100	100

## Sheet: Figure 3g
	Log [ligand] (M)	DAMGO			DNCP-ß-NalA (1)
	-6	100	100	100	-39.4928		-5.1179
	-6.5	107.324	106.093	80.6851	-47.6297	-4.86507	-13.6486
	-7	102.28	88.3666	75.5336	-35.4935		-29.5234
	-7.5	84.7106	105.205	61.0301	-47.3203	-36.1193	-43.062
	-8	60.7921	94.6631	41.557	-37.7515	5.43445	-38.7825
	-8.5	34.2069	46.9215	12.1927	-60.9375	-5.78769	-31.3103
	-9	-4.3793	51.2444	36.7156	-40.1822	4.17217	-24.7311
	-9.5	5.94364	53.948	10.4622	-76.6687	-49.6375	-66.8873
	-10	-7.60441	32.666	-0.394664	-65.134	-39.5665	-59.2951
	-10.5	0	0	0	-29.6391	0.799111	-70.9213

## Sheet: Figure 3h
	Log [ligand] (M)	DADLE			DNCP-ß-NalA (1)
	-6	100	100	100	-46.8319	-63.865	-7.04715
	-6.5	79.6473	96.6215	98.3187	-34.6757	-119.039	-55.4743
	-7	92.2011	88.9857	99.1195	-41.4825	-34.6635	-30.8766
	-7.5	51.7436	99.227	42.638	-53.148	-16.1781	-53.9854
	-8	19.459	82.7899	39.9725	-47.0763	-100.479	-110.768
	-8.5	28.6241	-25.3639	68.4026	-33.2567	-64.7714	-114.15
	-9	-35.3414	53.1685	50.5403	-21.0403	-88.1577	-87.6535
	-9.5	-23.4479	80.4512	26.8453	-8.85314	7.25525	-84.3484
	-10	-38.9728	24.7047	-21.0392	-29.7913	-122.923	-79.7387
	-10.5	0	0	0	-6.24498	-62.8409	-102.299

## Sheet: Figure 3i
		U50,488	DNCP-β-NalA (1)	MP1104	pentazocine	β-NalA	dyn A 1-13	U69,593
	Gαi1	-8.43763	-8.77493	-9.94656	-7.77251
	Gαi2	-8.84908	-9.03142	-9.60677	-7.85266
	Gαi3	-8.44088	-9.14011	-9.73343	-7.4797
	GαoA	-8.31095	-7.5077	-8.91078	-8.47631
	GαoB	-8.26084	-8.6258	-9.19697	-8.03313
	Gαz	-9.00718	-9.85338	-10.996	-7.90721
	Gαgustducin	-7.8606	-8.8493	-8.78778	-7.47747
	β-arrestin-2	-6.48019	-7.54872	-8.49261	-5.99448
	β-arrestin-3		-7.66128			-7.82442	-7.50864	-6.30103

## Sheet: Figure 3j
		U50,488	DNCP-β-NalA (1)	MP1104	pentazocine	β-NalA	dyn A 1-13	U69,593
	Gαi1	99.7069	80.7163	98.9177	58.2823
	Gαi2	99.5996	61.7594	64.9839	42.2346
	Gαi3	99.8654	76.7575	84.7652	53.9998
	GαoA	100.01	56.0456	86.8053	35.1722
	GαoB	99.785	75.7707	101.696	44.8143
	Gαz	99.5727	101.026	95.0662	78.7558
	Gαgustducin	99.6947	47.5096	100.676	40.0239
	β-arrestin-2	100	30	91	38
	β-arrestin-3		41.11			50.66	100	120

[truncated: 33 more sheets: Figure 4a, Figure 4b, Figure 4c, Figure 4d, Figure 4e, Figure 4f, Figure 4g, Figure 4h, Figure 4i, Figure 4j, Figure 5c, Figure 5e, Figure S6, Figure S11a, Figure S11b, Figure S11c, Figure S11d, Figure S12, Figure S13a, Figure S13b …]
